# Supplementary material for: Effects of ecological restoration measures on the distribution of Dicranopteris dichotoma at the microscale in the red soil hilly region of China
Source: PLoS One. 2018 Oct 24;13(10):e0204743. doi: 10.1371/journal.pone.0204743 (PMC6200197; doi:10.1371/journal.pone.0204743)
Supplement: S1 File — (ZIP) [file pone.0204743.s001.zip]

Archive with 33 entries (32 files):
- Layers/
- Layers/Border of the study area.dbf
- Layers/Border of the study area.sbn
- Layers/Border of the study area.sbx
- Layers/Border of the study area.shp
- Layers/Border of the study area.shx
- Layers/Level trench.dbf
- Layers/Level trench.sbn
- Layers/Level trench.sbx
- Layers/Level trench.shp
- Layers/Level trench.shp.xml
- Layers/Level trench.shx
- Layers/Patch border of Dicranopteris dichotoma.dbf
- Layers/Patch border of Dicranopteris dichotoma.sbn
- Layers/Patch border of Dicranopteris dichotoma.sbx
- Layers/Patch border of Dicranopteris dichotoma.shp
- Layers/Patch border of Dicranopteris dichotoma.shx
- Layers/Patch border of Dicranopteris dichotoma.xml
- Layers/Potential distribution of Dicranopteris dichotoma.tfw
- Layers/Potential distribution of Dicranopteris dichotoma.tif
- Layers/Potential distribution of Dicranopteris dichotoma.tif.aux.xml
- Layers/Potential distribution of Dicranopteris dichotoma.tif.ovr
- Layers/Potential distribution of Dicranopteris dichotoma.tif.vat.dbf
- Layers/Sampling point.dbf
- Layers/Sampling point.sbn
- Layers/Sampling point.sbx
- Layers/Sampling point.shp
- Layers/Sampling point.shx
- Layers/microtopography.tfw
- Layers/microtopography.tif
- Layers/microtopography.tif.aux.xml
- Layers/microtopography.tif.ovr
- Layers/microtopography.tif.vat.dbf
