# Supplementary material for: Effects of ecological restoration measures on the distribution of Dicranopteris dichotoma at the microscale in the red soil hilly region of China
Source: PLoS One. 2018 Oct 24;13(10):e0204743. doi: 10.1371/journal.pone.0204743 (PMC6200197; doi:10.1371/journal.pone.0204743)
Supplement: S1 File — (ZIP) [file pone.0204743.s001.zip › Layers/Level trench.shp.xml]

<?xml version="1.0" encoding="UTF-8"?>
<metadata xml:lang="zh"><Esri><CreaDate>20171212</CreaDate><CreaTime>10590300</CreaTime><ArcGISFormat>1.0</ArcGISFormat><SyncOnce>TRUE</SyncOnce><DataProperties><lineage><Process ToolSource="c:\program files (x86)\arcgis\desktop10.2\ArcToolbox\Toolboxes\Data Management Tools.tbx\CalculateField" Date="20160906" Time="143711">CalculateField 水平条沟加范围 1月最低温 8.28 VB #</Process><Process ToolSource="c:\program files (x86)\arcgis\desktop10.2\ArcToolbox\Toolboxes\Data Management Tools.tbx\CalculateField" Date="20160906" Time="143801">CalculateField 水平条沟加范围 1月最低温 8.2773 VB #</Process><Process ToolSource="c:\program files (x86)\arcgis\desktop10.2\ArcToolbox\Toolboxes\Data Management Tools.tbx\CalculateField" Date="20160906" Time="143817">CalculateField 水平条沟加范围 1月最高温 30.3005 VB #</Process><Process ToolSource="c:\program files (x86)\arcgis\desktop10.2\ArcToolbox\Toolboxes\Data Management Tools.tbx\CalculateField" Date="20160906" Time="143840">CalculateField 水平条沟加范围 1月平均温 14.2617 VB #</Process><Process ToolSource="c:\program files (x86)\arcgis\desktop10.2\ArcToolbox\Toolboxes\Data Management Tools.tbx\CalculateField" Date="20160906" Time="143906">CalculateField 水平条沟加范围 4月最低温 16.1601 VB #</Process><Process ToolSource="c:\program files (x86)\arcgis\desktop10.2\ArcToolbox\Toolboxes\Data Management Tools.tbx\CalculateField" Date="20160906" Time="143929">CalculateField 水平条沟加范围 4月最高温 29.3141 VB #</Process><Process ToolSource="c:\program files (x86)\arcgis\desktop10.2\ArcToolbox\Toolboxes\Data Management Tools.tbx\CalculateField" Date="20160906" Time="143949">CalculateField 水平条沟加范围 4月平均温 20.4175 VB #</Process><Process ToolSource="c:\program files (x86)\arcgis\desktop10.2\ArcToolbox\Toolboxes\Data Management Tools.tbx\CalculateField" Date="20160906" Time="144007">CalculateField 水平条沟加范围 7月最低温 22.6907 VB #</Process><Process ToolSource="c:\program files (x86)\arcgis\desktop10.2\ArcToolbox\Toolboxes\Data Management Tools.tbx\CalculateField" Date="20160906" Time="144022">CalculateField 水平条沟加范围 7月最高温 36.3249 VB #</Process><Process ToolSource="c:\program files (x86)\arcgis\desktop10.2\ArcToolbox\Toolboxes\Data Management Tools.tbx\CalculateField" Date="20160906" Time="144037">CalculateField 水平条沟加范围 7月平均温 26.9873 VB #</Process><Process ToolSource="c:\program files (x86)\arcgis\desktop10.2\ArcToolbox\Toolboxes\Data Management Tools.tbx\CalculateField" Date="20160906" Time="144110">CalculateField 水平条沟加范围 1月最低湿 10.3704 VB #</Process><Process ToolSource="c:\program files (x86)\arcgis\desktop10.2\ArcToolbox\Toolboxes\Data Management Tools.tbx\CalculateField" Date="20160906" Time="144122">CalculateField 水平条沟加范围 1月最高湿 17.3118 VB #</Process><Process ToolSource="c:\program files (x86)\arcgis\desktop10.2\ArcToolbox\Toolboxes\Data Management Tools.tbx\CalculateField" Date="20160906" Time="144135">CalculateField 水平条沟加范围 1月平均湿 14.4938 VB #</Process><Process ToolSource="c:\program files (x86)\arcgis\desktop10.2\ArcToolbox\Toolboxes\Data Management Tools.tbx\CalculateField" Date="20160906" Time="144149">CalculateField 水平条沟加范围 4月最低湿 10.7337 VB #</Process><Process ToolSource="c:\program files (x86)\arcgis\desktop10.2\ArcToolbox\Toolboxes\Data Management Tools.tbx\CalculateField" Date="20160906" Time="144202">CalculateField 水平条沟加范围 4月最高湿 39.9421 VB #</Process><Process ToolSource="c:\program files (x86)\arcgis\desktop10.2\ArcToolbox\Toolboxes\Data Management Tools.tbx\CalculateField" Date="20160906" Time="144216">CalculateField 水平条沟加范围 4月平均湿 15.6651 VB #</Process><Process ToolSource="c:\program files (x86)\arcgis\desktop10.2\ArcToolbox\Toolboxes\Data Management Tools.tbx\CalculateField" Date="20160906" Time="144231">CalculateField 水平条沟加范围 7月最低湿 13.7928 VB #</Process><Process ToolSource="c:\program files (x86)\arcgis\desktop10.2\ArcToolbox\Toolboxes\Data Management Tools.tbx\CalculateField" Date="20160906" Time="144243">CalculateField 水平条沟加范围 7月最高湿 35.4606 VB #</Process><Process ToolSource="c:\program files (x86)\arcgis\desktop10.2\ArcToolbox\Toolboxes\Data Management Tools.tbx\CalculateField" Date="20160906" Time="144255">CalculateField 水平条沟加范围 7月平均湿 18.9568 VB #</Process></lineage></DataProperties></Esri></metadata>
