# Supplementary material for: Effects of ecological restoration measures on the distribution of Dicranopteris dichotoma at the microscale in the red soil hilly region of China
Source: PLoS One. 2018 Oct 24;13(10):e0204743. doi: 10.1371/journal.pone.0204743 (PMC6200197; doi:10.1371/journal.pone.0204743)
Supplement: S1 File — (ZIP) [file pone.0204743.s001.zip › Layers/Potential distribution of Dicranopteris dichotoma.tfw]

0.1000000000
0.0000000000
0.0000000000
-0.1000000000
447999.5682224104
2839565.9126953129
