# Supplementary material for: Effects of ecological restoration measures on the distribution of Dicranopteris dichotoma at the microscale in the red soil hilly region of China
Source: PLoS One. 2018 Oct 24;13(10):e0204743. doi: 10.1371/journal.pone.0204743 (PMC6200197; doi:10.1371/journal.pone.0204743)
Supplement: S1 File — (ZIP) [file pone.0204743.s001.zip › Layers/microtopography.tif.aux.xml]

<PAMDataset>
  <Metadata>
    <MDI key="DataType">Generic</MDI>
  </Metadata>
  <Metadata domain="Esri">
    <MDI key="PyramidResamplingType">NEAREST</MDI>
  </Metadata>
  <PAMRasterBand band="1">
    <Histograms>
      <HistItem>
        <HistMin>-0.5</HistMin>
        <HistMax>6.5</HistMax>
        <BucketCount>7</BucketCount>
        <IncludeOutOfRange>1</IncludeOutOfRange>
        <Approximate>0</Approximate>
        <HistCounts>0|8496|15478|11632|118|10026|12590</HistCounts>
      </HistItem>
    </Histograms>
    <GDALRasterAttributeTable>
      <FieldDefn index="0">
        <Name>OID</Name>
        <Type>0</Type>
        <Usage>0</Usage>
      </FieldDefn>
      <FieldDefn index="1">
        <Name>Value</Name>
        <Type>0</Type>
        <Usage>0</Usage>
      </FieldDefn>
      <FieldDefn index="2">
        <Name>Count</Name>
        <Type>1</Type>
        <Usage>0</Usage>
      </FieldDefn>
      <Row index="0">
        <F>0</F>
        <F>1</F>
        <F>8496</F>
      </Row>
      <Row index="1">
        <F>1</F>
        <F>2</F>
        <F>15478</F>
      </Row>
      <Row index="2">
        <F>2</F>
        <F>3</F>
        <F>11632</F>
      </Row>
      <Row index="3">
        <F>3</F>
        <F>4</F>
        <F>118</F>
      </Row>
      <Row index="4">
        <F>4</F>
        <F>5</F>
        <F>10026</F>
      </Row>
      <Row index="5">
        <F>5</F>
        <F>6</F>
        <F>12590</F>
      </Row>
    </GDALRasterAttributeTable>
    <Metadata>
      <MDI key="STATISTICS_MINIMUM">1</MDI>
      <MDI key="STATISTICS_MAXIMUM">6</MDI>
      <MDI key="STATISTICS_MEAN">3.4365786767227</MDI>
      <MDI key="STATISTICS_STDDEV">1.8135476063356</MDI>
      <MDI key="STATISTICS_SKIPFACTORX">1</MDI>
      <MDI key="STATISTICS_SKIPFACTORY">1</MDI>
      <MDI key="STATISTICS_EXCLUDEDVALUES"></MDI>
      <MDI key="STATISTICS_COVARIANCES">3.28895492044557</MDI>
    </Metadata>
  </PAMRasterBand>
</PAMDataset>
