# Supplementary material for: Effects of ecological restoration measures on the distribution of Dicranopteris dichotoma at the microscale in the red soil hilly region of China
Source: PLoS One. 2018 Oct 24;13(10):e0204743. doi: 10.1371/journal.pone.0204743 (PMC6200197; doi:10.1371/journal.pone.0204743)
Supplement: S1 Table — (XLS) [file pone.0204743.s003.xls]

## Sheet: Export_Output
	Gully	Microtopography	Description	DEM	Slope	Aspect	Organic matter	Total N	Available N	Total P	Available P	Total K	Available K	pH	Minimum UT in winter	Maximum UT in winter	Average UT in winter	Minimum UT in spring	Maximum UT in spring	Average UT in spring	Minimum UT in summer and autumn	Maximum UT in summer and autumn	Average UT in summer and autumn	Minimum UM in winter	Maximum UM in winter	Average UM in winter	Minimum UM in spring	Maximum UM in spring	Average UM in spring	Minimum UM in summer and autumn	Maximum UM in summer and autumn	Average UM in summer and autumn	PH	ABPUA	UBPUA	TBPUA
Gullies with Dicranopteris dichotoma	Gully 1	valley	Valley, bottom, gully 1 with D. dichotoma	353.462	20.3192	182.173	7.63234	0.499185	48.6158	0.10755	0.045733	1.84682	18.7506	4.45	7.52205	25.0576	13.466	16.1572	29.3127	20.4179	23.0428	36.3196	26.9861	2.65834	10.6903	7.32559	7.37186	39.9394	15.671	13.7888	24.9292	18.9617	31.8	721.331	328.445	1049.78
		Slope	Slope, border of D. dichotoma, bottom, gully 1 with D. dichotoma	353.642	35.1183	135.479	8.42841	0.50549	31.3198	0.097521	0.049979	2.31794	13.0193	4.31	7.4221	27.069	13.7633	15.8617	31.506	21.3502	22.8238	41.2197	27.3776	4.98843	11.5189	9.1007	8.96598	24.9617	14.9475	12.7399	25.9231	16.943	14.8	198.522	685.992	884.514
		Ridge	Ridge, bottom, gully 1 with D. dichotoma	352.45	28.5373	194.553	2.81104	0.31418	27.1127	0.085925	0.019211	2.18346	3.07288	4.59	8.28398	30.2969	14.2599	15.4519	34.9529	21.9666	22.689	42.0756	28.861	4.8007	16.7396	11.5003	7.16984	24.8754	10.8789	7.15892	24.7424	12.0925	6.6	116.39	100.872	217.262
		Valley	Valley, middle, gully 1 with D. dichotoma	354.209	15.803	179.39	5.2195	0.389402	38.3317	0.080015	0.032718	2.31872	13.0193	4.46	7.52159	25.0582	13.4657	16.1612	29.3133	20.4153	23.0359	36.3213	26.9905	2.66382	10.6914	7.3323	7.37177	39.9376	15.6657	13.7913	24.9289	18.9557	32.6	814.876	83.1506	898.026
		Slope	Slope, border of D. dichotoma, middle, gully 1 with D. dichotoma	353.937	28.1066	133.53	7.20367	0.515637	38.3317	0.090924	0.099504	2.11806	3.07288	4.39	7.41641	27.0721	13.762	15.8565	31.5089	21.3479	22.8156	41.2174	27.3767	4.98916	11.5173	9.103	8.96949	24.9555	14.9484	12.736	25.9233	16.9352	20.6	275.436	133.041	408.477
		Ridge	Ridge, middle, gully 1 with D. dichotoma	352.72	14.5085	140.335	2.12448	0.265377	24.3079	0.098199	0.070652	2.05137	3.07288	4.64	8.2773	30.2955	14.2556	15.449	34.9483	21.9727	22.6892	42.0814	28.8616	4.79794	16.7409	11.502	7.17148	24.881	10.8798	7.15835	24.7424	12.0876	17.6	101.401	67.718	169.119
		Valley	Valley, top, gully 1 with D. dichotoma	354.848	24.4434	105.943	5.42064	0.412677	40.2016	0.088698	0.04529	1.91514	13.0193	4.54	7.52307	25.0635	13.4688	16.1595	29.3109	20.4194	23.043	36.3224	26.9855	2.66038	10.6884	7.3283	7.36744	39.9356	15.6708	13.7904	24.9303	18.9601	40.8	943.759	78.993	1022.75
		Slope	Slope, border of D. dichotoma, top, gully 1 with D. dichotoma	355.517	21.792	162.039	5.16707	0.398741	40.2016	0.092013	0.034017	1.91561	13.0193	4.44	7.42171	27.0737	13.7593	15.8628	31.5139	21.3492	22.8225	41.2186	27.3815	4.99288	11.519	9.10254	8.97372	24.9616	14.9526	12.7409	25.9224	16.9386	26.8	483.313	303.5	786.812
		Ridge	Ridge, top, gully 1 with D. dichotoma	353.966	26.9073	122.669	1.66726	0.181627	32.7222	0.082158	0.011838	1.91578	3.07288	4.61	8.28195	30.3017	14.2613	15.4501	34.9502	21.9722	22.6885	42.0833	28.861	4.79822	16.7376	11.5006	7.16816	24.8762	10.8822	7.15635	24.7406	12.0856	10.8	54.8445	146.722	201.567
	Gully 2	Valley	Valley, bottom, gully 2 with D. dichotoma	352.43	34.9831	127.393	9.15169	0.606643	65.4444	0.083405	0.250128	1.71555	13.0193	4.34	7.51955	25.0614	13.4712	16.1586	29.3093	20.4207	23.0434	36.3219	26.9908	2.65559	10.693	7.32855	7.37012	39.9352	15.6688	13.7924	24.9277	18.9573	30.6	694.307	315.972	1010.28
		Slope	Slope, border of D. dichotoma, bottom, gully 2 with D. dichotoma	352.629	31.9112	217.924	3.92604	0.364428	31.3198	0.089425	0.133317	1.98398	13.0193	4.46	7.4208	27.0724	13.7616	15.8635	31.51	21.3457	22.8174	41.2178	27.3826	4.98972	11.5197	9.10176	8.97091	24.9582	14.9523	12.7439	25.9157	16.9396	24.6	313.893	295.185	609.078
		Ridge	Ridge, bottom, gully 2 with D. dichotoma	352.709	26.3808	231.2	1.55645	0.146272	24.7754	0.07975	0.015172	2.4529	3.07288	4.55	8.28382	30.301	14.2569	15.4497	34.9537	21.971	22.6866	42.0835	28.864	4.80284	16.7353	11.5032	7.1697	24.8822	10.8801	7.16325	24.7351	12.0932	10	56.608	52.9047	109.513
		Valley	Valley, middle, gully 2 with D. dichotoma	354.025	19.2598	155.158	9.38002	0.567963	53.7579	0.09145	0.088167	3.1213	24.4819	4.35	7.52146	25.0624	13.4664	16.1626	29.3114	20.4223	23.0404	36.3225	26.9864	2.66275	10.6873	7.32704	7.3671	39.9391	15.6651	13.7858	24.9253	18.9566	42.6	649.614	307.657	957.271
		Slope	Slope, border of D. dichotoma, middle, gully 2 with D. dichotoma	354.224	36.3349	283.103	5.71214	0.405684	31.3198	0.078661	0.03029	3.39164	13.0193	4.39	7.41817	27.0731	13.7601	15.8552	31.5074	21.3489	22.8167	41.2178	27.3778	4.99304	11.524	9.10017	8.97345	24.9629	14.9506	12.7388	25.9173	16.9391	31.8	396.005	270.239	666.244
		Ridge	Ridge, middle, gully 2 with D. dichotoma	354.662	21.4642	164.266	1.92504	0.217812	26.1778	0.090917	0.048509	2.71881	13.0193	4.57	8.28101	30.2961	14.2561	15.4526	34.9515	21.9659	22.6928	42.0823	28.8604	4.80219	16.7427	11.4974	7.17376	24.8766	10.8767	7.15592	24.7398	12.0902	12	101.93	76.8881	178.818
		Valley	Valley, top, gully 2 with D. dichotoma	355.257	9.69304	195.585	9.3231	0.557876	44.8762	0.08891	0.06416	1.65012	13.0193	4.51	7.51697	25.0585	13.467	16.1621	29.306	20.4199	23.0421	36.3154	26.9935	2.66112	10.6911	7.33271	7.37047	39.9434	15.6681	13.7937	24.9329	18.958	42	697.425	37.4178	734.843
		Slope	Slope, border of D. dichotoma, top, gully 2 with D. dichotoma	355.4	19.0284	246.452	4.58463	0.387972	38.3317	0.089788	0.059679	2.58967	13.0193	4.49	7.42255	27.0681	13.7558	15.8573	31.5106	21.3476	22.8203	41.2232	27.3809	4.98584	11.5226	9.0954	8.96934	24.9617	14.9518	12.744	25.9169	16.9408	17.4	275.436	236.979	512.415
		Ridge	Ridge, top, gully 2 with D. dichotoma	355.302	20.9617	183.848	1.89877	0.208948	17.7635	0.089802	0.023442	2.45256	13.0193	4.77	8.28016	30.3016	14.2636	15.454	34.9495	21.966	22.6863	42.0762	28.855	4.80149	16.7385	11.5026	7.16956	24.8793	10.8782	7.16222	24.7374	12.0918	14.5	93.8177	69.8342	163.652
	Gully 3	Valley	Valley, bottom, gully 3 with D. dichotoma	352.059	55.2655	265.125	6.04972	0.435459	38.3317	0.083249	0.048796	1.91552	13.0193	4.39	7.51793	25.0579	13.4674	16.1571	29.3086	20.4198	23.0427	36.3234	26.9884	2.66314	10.6932	7.32842	7.36701	39.9418	15.6712	13.7867	24.9268	18.9615	55.4	1593.37	282.712	1876.08
		Slope	Slope, border of D. dichotoma, bottom, gully 3 with D. dichotoma	352.45	42.0423	233.155	2.5154	0.277455	28.9825	0.108554	0.135599	1.58333	3.07288	4.49	7.41578	27.0655	13.7583	15.8587	31.5078	21.346	22.8233	41.2232	27.3759	4.98763	11.5165	9.10231	8.97162	24.9607	14.9534	12.7415	25.918	16.9353	29.2	685.992	8.31506	694.307
		Ridge	Ridge, bottom, gully 3 with D. dichotoma	352.085	38.7326	225.578	1.43939	0.18619	14.9913	0.443162	0.0574	1.64615	3.07288	4.64	8.27933	30.2983	14.2585	15.4484	34.9456	21.967	22.6853	42.0762	28.8612	4.80014	16.7393	11.4967	7.16932	24.8775	10.8769	7.15573	24.7384	12.0912	14.5	90.1143	88.1745	178.289
		Valley	Valley, middle, gully 3 with D. dichotoma	353.303	24.133	200.923	15.9906	0.92302	86.9476	0.10233	0.180024	1.78109	30.2132	4.26	7.51659	25.0616	13.4657	16.1632	29.3132	20.4174	23.0384	36.3237	26.9933	2.65981	10.6906	7.33158	7.37303	39.9377	15.6668	13.7925	24.9294	18.9574	64.6	1842.82	1284.68	3127.5
		Slope	Slope, border of D. dichotoma, middle, gully 3 with D. dichotoma	353.453	22.5863	260.888	4.07823	0.38051	28.0476	0.112548	0.044383	1.3798	35.9445	4.6	7.42065	27.0733	13.7588	15.8633	31.507	21.3487	22.8152	41.2176	27.3807	4.9894	11.5187	9.10047	8.97233	24.9617	14.9505	12.7417	25.9155	16.9412	28.2	647.535	108.096	755.631
		Ridge	Ridge, middle, gully 3 with D. dichotoma	353.734	32.6829	230.22	2.2058	0.236377	23.8405	0.0862	0.014516	1.51581	3.07288	4.62	8.28352	30.3003	14.2575	15.4471	34.9517	21.9672	22.6912	42.0812	28.8559	4.80169	16.7393	11.4978	7.17142	24.8794	10.8771	7.16276	24.7366	12.0928	9.4	136.141	107.22	243.362
		Valley	Valley, top, gully 3 with D. dichotoma	353.754	24.3847	187.286	13.1892	0.795632	82.7404	0.093596	0.017612	1.58111	24.4819	4.36	7.51578	25.0579	13.4712	16.1612	29.3072	20.4206	23.0366	36.3185	26.9877	2.66058	10.6903	7.33049	7.36999	39.9424	15.6716	13.7902	24.9301	18.9611	50	1534.13	478.116	2012.24
		Slope	Slope, border of D. dichotoma, top, gully 3 with D. dichotoma	354.214	26.4549	193.116	9.7897	0.616893	63.1071	0.092961	0.083419	2.05069	6.38834	4.4	7.41799	27.0728	13.7562	15.8624	31.5122	21.3454	22.82	41.2192	27.3774	4.98786	11.524	9.10273	8.97139	24.9557	14.9464	12.7402	25.9221	16.9385	35.6	632.984	212.034	845.018
		Ridge	Ridge, top, gully 3 with D. dichotoma	353.886	20.926	224.984	1.38899	0.138674	26.1778	0.070802	0.070671	2.45086	3.07288	4.54	8.28231	30.303	14.2556	15.4456	34.9501	21.9681	22.6887	42.0811	28.8561	4.80162	16.738	11.4976	7.17371	24.8826	10.8762	7.15552	24.7361	12.0894	9.4	241.245	88.8799	330.125
Gullies without Dicranopteris dichotoma	Gully 1	valley	valley, bottom, gully 1 without D. dichotoma	350.192	28.2761	282.209	1.37974	0.259499	27.0816	0.099472	0.085589	0.440713	3.07288	4.63	6.60637	26.4064	13.2163	15.9507	32.2983	20.9037	22.9236	38.1292	27.5572	10.3683	17.3059	11.4936	10.7336	37.048	13.9753	10.0159	24.3115	15.9601	0	0	0	0
		Slope	Slope, bottom, gully 1 without D. dichotoma	350.863	43.015	278.332	1.39803	0.288134	39.2666	0.04421	0.165433	0.373149	3.07288	4.48	7.14828	27.8901	13.537	15.4903	32.3719	21.3265	22.8324	39.8388	28.3081	8.37043	16.4657	11.9721	7.06042	19.4125	10.3979	6.11086	35.4624	13.611	0	0	0	0
		Ridge	Ridge, bottom, gully 1 without D. dichotoma	351.114	26.7513	233.704	1.37974	0.259499	27.0816	0.099472	0.085589	0.440713	3.07288	4.63	8.22729	27.0256	13.7763	15.326	34.4084	22.1316	23.0659	40.9437	29.2536	7.05502	15.8655	12.0315	5.94945	36.2254	10.3527	3.11819	22.5007	8.36062	0	0	0	0
		Valley	valley, middle, gully 1 without D. dichotoma	350.828	57.0139	226.84	1.09569	0.208954	22.1166	0.094411	0.059357	2.52129	3.07288	4.54	6.6096	26.4071	13.2217	15.9484	32.2962	20.9003	22.9168	38.1314	27.5592	10.371	17.311	11.4855	10.7319	37.0491	13.9808	10.0235	24.3132	15.9628	0	0	0	0
		Slope	Slope, middle, gully 1 without D. dichotoma	351.451	31.359	235.837	1.11948	0.265457	23.0194	0.099748	0.06153	2.11742	3.07288	4.52	7.14904	27.892	13.5394	15.4857	32.3725	21.3297	22.8296	39.8399	28.3071	8.36883	16.4707	11.9652	7.06353	19.4072	10.3952	6.11215	35.4619	13.6061	0	0	0	0
		Ridge	Ridge, middle, gully 1 without D. dichotoma	351.705	25.2328	233.346	1.85117	0.319408	33.3086	0.099056	0.040335	2.38502	3.07288	4.55	8.22723	27.0286	13.7807	15.3252	34.4116	22.1288	23.0686	40.9371	29.2466	7.06003	15.8706	12.0277	5.94639	36.2282	10.3532	3.11766	22.5022	8.36081	0	0	0	0
		Valley	valley, top, gully 1 without D. dichotoma	351.462	46.7456	342.371	0.922066	0.218093	19.3119	0.093569	0.085659	2.25156	3.07288	4.65	6.61096	26.4053	13.2235	15.95	32.2958	20.9015	22.9157	38.1335	27.5593	10.3691	17.3138	11.4855	10.7266	37.0528	13.9766	10.0191	24.3131	15.9597	0	0	0	0
		Slope	Slope, top, gully 1 without D. dichotoma	352.046	31.267	273.631	1.25121	0.245666	32.2547	0.106413	0.093504	1.91434	3.07288	4.61	7.15086	27.8887	13.5435	15.4895	32.3736	21.3264	22.8338	39.8355	28.3126	8.3679	16.4655	11.9687	7.06054	19.4129	10.3996	6.10908	35.4627	13.6127	0	0	0	0
		Ridge	Ridge, top, gully 1 without D. dichotoma	352.4	12.3325	185.587	1.70489	0.200946	36.4619	0.095128	0.046307	2.18256	3.07288	4.66	8.22722	27.0329	13.7798	15.3288	34.4118	22.1263	23.0691	40.9423	29.2528	7.06035	15.8652	12.0279	5.95095	36.2277	10.3453	3.12129	22.4982	8.35569	0	0	0	0
	Gully 2	Valley	valley, bottom, gully 2 without D. dichotoma	347.871	40.6019	132.222	1.54113	0.313567	25.2428	0.075229	0.028382	2.78903	3.07288	4.67	6.61328	26.4127	13.2182	15.9538	32.2997	20.8968	22.9208	38.1333	27.5631	10.3673	17.3098	11.4912	10.7312	37.0488	13.9828	10.0232	24.3081	15.9573	0	0	0	0
		Slope	Slope, bottom, gully 2 without D. dichotoma	348.415	28.1522	230.351	1.71721	0.310054	30.8524	0.090766	0.069015	2.71856	3.07288	4.6	7.14869	27.8883	13.5416	15.4855	32.3661	21.3333	22.8269	39.8376	28.3116	8.37279	16.4683	11.9735	7.06067	19.4086	10.4031	6.1056	35.4618	13.6123	0	0	0	0
		Ridge	Ridge, bottom, gully 2 without D. dichotoma	348.839	15.6954	124.29	1.82985	0.310923	32.2547	0.084784	0.097061	2.85688	3.07288	4.66	8.23146	27.0278	13.7777	15.3311	34.4067	22.1336	23.0704	40.9359	29.2505	7.06133	15.8652	12.026	5.95394	36.2263	10.3502	3.12008	22.5015	8.35545	0	0	0	0
		Valley	valley, middle, gully 2 without D. dichotoma	348.721	33.7569	193.006	1.43554	0.223924	29.9174	0.081221	0.060915	2.85261	3.07288	4.59	6.60889	26.4115	13.2219	15.947	32.2996	20.8969	22.9217	38.1303	27.5587	10.368	17.3116	11.4914	10.7263	37.0482	13.9767	10.0212	24.3126	15.962	0	0	0	0
		Slope	Slope, middle, gully 2 without D. dichotoma	348.999	78.1507	87.4748	1.7015	0.328508	28.5151	0.071791	0.091192	1.64834	13.0193	4.82	7.14768	27.8934	13.5394	15.4881	32.3687	21.332	22.8305	39.8371	28.3066	8.367	16.473	11.9682	7.05569	19.4091	10.4022	6.10981	35.4639	13.6072	0	0	0	0
		Ridge	Ridge, middle, gully 2 without D. dichotoma	349.424	37.1201	310.998	2.48277	0.381965	30.3849	0.078658	0.034489	2.1167	3.07288	4.53	8.22626	27.0314	13.7798	15.3321	34.4092	22.1288	23.0688	40.9406	29.2512	7.05765	15.8677	12.0337	5.94985	36.2264	10.3487	3.12036	22.5009	8.36255	0	0	0	0
		Valley	valley, top, gully 2 without D. dichotoma	350.525	3.68543	173.915	2.07626	0.29874	30.3849	0.037704	0.037294	0.238754	13.0193	4.87	6.61212	26.4057	13.2233	15.9465	32.302	20.9004	22.9239	38.1297	27.5565	10.3729	17.3053	11.4927	10.732	37.0452	13.9759	10.0215	24.3134	15.9561	0	0	0	0
		Slope	Slope, top, gully 2 without D. dichotoma	351.094	28.9733	239.998	1.60614	0.270434	21.9706	0.05145	0.047401	0.306452	13.0193	4.7	7.1513	27.8911	13.5363	15.4873	32.3679	21.3334	22.8335	39.8408	28.3087	8.3696	16.4671	11.9656	7.06135	19.4138	10.4032	6.11019	35.4605	13.6082	0	0	0	0
		Ridge	Ridge, top, gully 2 without D. dichotoma	351.404	14.863	185.047	2.38183	0.332906	29.9174	0.101541	0.071199	1.31233	3.07288	4.63	8.22559	27.0333	13.7828	15.3295	34.4116	22.1283	23.0657	40.9382	29.2469	7.06086	15.8714	12.033	5.94716	36.227	10.3508	3.11781	22.496	8.36267	0	0	0	0
	Gully 3	Valley	valley, bottom, gully 3 without D. dichotoma	347.292	10.8777	128.067	1.46057	0.290982	38.3317	0.098293	0.026419	2.11919	3.07288	4.65	6.60922	26.4084	13.2203	15.9532	32.2994	20.8978	22.919	38.1274	27.5564	10.3673	17.3103	11.4922	10.7333	37.053	13.9823	10.0236	24.3108	15.9572	0	0	0	0
		Slope	Slope, bottom, gully 3 without D. dichotoma	347.668	32.198	114.613	1.74104	0.320644	30.8524	0.073248	0.029958	1.64889	6.38834	4.6	7.15149	27.8906	13.5414	15.4876	32.3721	21.3256	22.8325	39.838	28.3052	8.37056	16.4729	11.9663	7.06229	19.4059	10.4007	6.10948	35.4606	13.6133	0	0	0	0
		Ridge	Ridge, bottom, gully 3 without D. dichotoma	347.986	17.906	144.33	1.67046	0.304077	25.2428	0.098512	0.024769	1.78106	3.07288	4.65	8.22962	27.0274	13.7754	15.3322	34.4053	22.1265	23.0733	40.9371	29.2482	7.06011	15.8732	12.025	5.95339	36.2286	10.35	3.12162	22.4963	8.35893	0	0	0	0
		Valley	valley, middle, gully 3 without D. dichotoma	348.246	7.5635	218.21	1.29362	0.332977	36.4619	0.072461	0.033093	2.38822	3.07288	4.61	6.6127	26.4089	13.2238	15.9488	32.2979	20.9021	22.9153	38.1265	27.5604	10.3668	17.3091	11.4902	10.725	37.0515	13.9765	10.0185	24.3132	15.9628	0	0	0	0
		Slope	Slope, middle, gully 3 without D. dichotoma	348.531	29.8097	103.17	1.43318	0.33331	36.4619	0.085901	0.051605	2.1841	3.07288	4.64	7.14789	27.8869	13.539	15.4866	32.3683	21.3298	22.826	39.8367	28.3088	8.36604	16.4656	11.9736	7.0591	19.4081	10.3986	6.10547	35.4576	13.6097	0	0	0	0
		Ridge	Ridge, middle, gully 3 without D. dichotoma	348.936	20.7744	157.871	1.47878	0.318198	34.592	0.092804	0.036129	1.98485	3.07288	4.55	8.22998	27.0267	13.777	15.3252	34.4066	22.1326	23.0724	40.9415	29.2515	7.05554	15.8669	12.0283	5.94704	36.2283	10.3525	3.12399	22.4997	8.36021	0	0	0	0
		Valley	valley, top, gully 3 without D. dichotoma	350.059	31.2553	197.74	1.58492	0.299357	33.1897	0.063153	0.091366	1.64807	3.07288	4.54	6.60958	26.4116	13.2235	15.945	32.2999	20.8995	22.915	38.1313	27.5627	10.3715	17.313	11.4855	10.728	37.0514	13.981	10.0178	24.3094	15.9617	0	0	0	0
		Slope	Slope, top, gully 3 without D. dichotoma	350.463	18.3102	114.142	1.99365	0.337506	33.6571	0.084859	0.046048	1.71673	3.07288	4.58	7.14638	27.8917	13.5378	15.4885	32.3654	21.3316	22.8307	39.8415	28.3122	8.36968	16.4717	11.965	7.05954	19.4092	10.4024	6.10759	35.4593	13.6099	0	0	0	0
		Ridge	Ridge, top, gully 3 without D. dichotoma	350.787	13.2238	222.948	2.39851	0.343787	26.1778	0.076221	0.048366	1.58091	3.07288	4.71	8.22543	27.0286	13.7808	15.3289	34.4051	22.1311	23.0717	40.9359	29.2527	7.05779	15.868	12.0285	5.9491	36.2336	10.3534	3.12384	22.4967	8.35969	0	0	0	0
